# Supplementary material for: Prognostic Significance of Elevated UCHL1, SNRNP200, and PAK4 Expression in High-Grade Clear Cell Renal Cell Carcinoma: Insights from LC-MS/MS Analysis and Immunohistochemical Validation
Source: Cancers (Basel). 2024 Aug 14;16(16):2844. doi: 10.3390/cancers16162844 (PMC11352290; doi:10.3390/cancers16162844)
Supplement: Supplementary file 1 [file cancers-16-02844-s001.zip]

Archive with 1 entries (1 files):
- cancers-3124929-supplementary.pdf
